# Supplementary material for: Astroglial Connexins Inactivation Increases Relapse of Depressive-like Phenotype after Antidepressant Withdrawal
Source: Int J Mol Sci. 2022 Oct 30;23(21):13227. doi: 10.3390/ijms232113227 (PMC9656718; doi:10.3390/ijms232113227)
Supplement: Supplementary file 1 [file ijms-23-13227-s001.zip]

Archive with 1 entries (1 files):
- ijms-1988105-supplementary.pdf
